# Supplementary material for: Reduced Genome of the Gut Symbiotic Bacterium “Candidatus Benitsuchiphilus tojoi” Provides Insight Into Its Possible Roles in Ecology and Adaptation of the Host Insect
Source: Front Microbiol. 2020 May 6;11:840. doi: 10.3389/fmicb.2020.00840 (PMC7218078; doi:10.3389/fmicb.2020.00840)
Supplement: Supplementary file 2 [file Table_1.xlsx]

## Sheet: TableS1
Supplementary Table S1. Predicted genes in the Benitsuchiphilus genome. (Genes in the prophage-like region is filled with gray)
Gene symbol	Start	Stop	Strand	Products
hemG	5101	5634	c	Protoporphyrinogen IX oxidase, oxygen-independent, HemG
mnmG	6090	7979		tRNA uridine 5-carboxymethylaminomethyl modification enzyme GidA
atpB	9001	9813		ATP synthase F0 sector subunit a
atpE	9871	10110		ATP synthase F0 sector subunit c (EC 3.6.3.14)
atpF	10220	10690		ATP synthase F0 sector subunit b
atpH	10716	11246		ATP synthase delta chain (EC 3.6.3.14)
atpA	11266	12807		ATP synthase alpha chain (EC 3.6.3.14)
atpG	12876	13742		ATP synthase gamma chain (EC 3.6.3.14)
atpD	13775	15178		ATP synthase beta chain (EC 3.6.3.14)
atpC	15195	15614		ATP synthase epsilon chain (EC 3.6.3.14)
glmU	15710	17080		N-acetylglucosamine-1-phosphate uridyltransferase (EC 2.7.7.23)
glmS	17152	18990		Glucosamine--fructose-6-phosphate aminotransferase [isomerizing] (EC 2.6.1.16)
spoT	20440	21708	c	GTP pyrophosphokinase (EC 2.7.6.5)
rpoZ	21774	21998	c	DNA-directed RNA polymerase omega subunit (EC 2.7.7.6)
gmk	22068	22700	c	Guanylate kinase (EC 2.7.4.8)
queE	22985	23659	c	Queuosine Biosynthesis QueE Radical SAM
eno	23753	25054	c	Enolase (EC 4.2.1.11)
pyrG	25101	26726	c	CTP synthase (EC 6.3.4.2)
relA	27272	27868	c	GTP pyrophosphokinase (EC 2.7.6.5),
cysJ	28828	29274	c	Hypothetical flavoprotein YqcA
queF	29553	30341		NADPH dependent preQ0 reductase (EC 1.7.1.13)
mltA	30612	31670	c	Membrane-bound lytic murein transglycosylase A precursor
recD	32121	33989	c	Exodeoxyribonuclease V alpha chain (EC 3.1.11.5)
recB	33989	37528	c	Exodeoxyribonuclease V beta chain (EC 3.1.11.5)
recC	37799	41155	c	Exodeoxyribonuclease V gamma chain (EC 3.1.11.5)
thyA	41322	42116	c	Thymidylate synthase (EC 2.1.1.45)
lgt	42130	42993	c	Prolipoprotein diacylglyceryl transferase (EC 2.4.99.-)
mutH	43836	44513		DNA mismatch repair endonuclease MutH
lysA	44695	45954	c	Diaminopimelate decarboxylase (EC 4.1.1.20)
ddlA	46424	47509		D-alanine--D-alanine ligase (EC 6.3.2.4)
mutS	47614	50196	c	DNA mismatch repair protein MutS
recA	50493	51572		RecA protein
alaS	51995	54631		Alanyl-tRNA synthetase (EC 6.1.1.7)
csrA	54839	55024		Carbon storage regulator
gshA	55843	57402		Glutamate--cysteine ligase (EC 6.3.2.2)
ffh	57882	59231		Signal recognition particle, subunit Ffh SRP54 (TC 3.A.5.1.1)
rpsP	59401	59658		SSU ribosomal protein S16p
rimM	59671	60219		16S rRNA processing protein RimM
trmD	60248	60985		tRNA (Guanine37-N1) -methyltransferase (EC 2.1.1.31)
rplS	61072	61425		LSU ribosomal protein L19p
aroF	61947	63020		2-keto-3-deoxy-D-arabino-heptulosonate-7- phosphate synthase I alpha (EC 2.5.1.54)
tyrA	63036	64154		Chorismate mutase I (EC 5.4.99.5)
pheA	64182	65105	c	Chorismate mutase I (EC 5.4.99.5)
rluD	65885	66883		Ribosomal large subunit pseudouridine synthase D (EC 4.2.1.70)
murB	74187	75230		UDP-N-acetylenolpyruvoylglucosamine reductase (EC 1.1.1.158)
birA	75227	76186		Biotin operon repressor / Biotin-protein ligase (EC 6.3.4.15)
tufB1	77143	78330		Translation elongation factor Tu
secE	78587	78970		Preprotein translocase subunit SecE (TC 3.A.5.1.1)
NusG	78972	79517		Transcription antitermination protein NusG
rplK	79646	80074		LSU ribosomal protein L11p (L12e)
rplA	80079	80783		LSU ribosomal protein L1p (L10Ae)
rplJ	80991	81482		LSU ribosomal protein L10p (P0)
rplL	81543	81908		LSU ribosomal protein L7/L12 (P1/P2)
rpoB	82189	86223		DNA-directed RNA polymerase beta subunit (EC 2.7.7.6)
rpoC	86377	90603		DNA-directed RNA polymerase beta' subunit (EC 2.7.7.6)
thiE	90702	91358	c	Thiamin-phosphate pyrophosphorylase (EC 2.5.1.3)
thiC	91374	93233	c	Hydroxymethylpyrimidine phosphate synthase ThiC (EC 4.1.99.17)
hupA	95205	95477		DNA-binding protein HU-alpha
purD	95708	96991	c	Phosphoribosylamine--glycine ligase (EC 6.3.4.13)
purH	97010	98572	c	IMP cyclohydrolase (EC 3.5.4.10)
dsbA	101881	102516		Periplasmic thiol:disulfide interchange protein DsbA
polA	102648	103562		DNA polymerase I (EC 2.7.7.7)
engB	104422	105030	c	GTP-binding protein EngB
typA	105955	107775	c	GTP-binding protein TypA/BipA
glnA	108143	109552		Glutamine synthetase type I (EC 6.3.1.2)
dnaC	109784	110524	c	DNA replication protein DnaC
gyrB	111440	113854	c	DNA gyrase subunit B (EC 5.99.1.3)
dnaN	114205	115347	c	DNA polymerase III beta subunit (EC 2.7.7.7)
dnaA	115310	116716	c	Chromosomal replication initiator protein DnaA
rpmH	117209	117349		LSU ribosomal protein L34p
rnpA	117365	117727		Ribonuclease P protein component (EC 3.1.26.5)
yidD	117691	117948		Protein YidD
yidC	117951	119585		Inner membrane protein translocase component YidC, long form
mnmE	119609	120991		GTPase and tRNA-U34 5-formylation enzyme TrmE
queD	121115	121477	c	6-carboxytetrahydropterin synthase (EC 4.1.2.50)
ispD	121768	122484		2-C-methyl-D-erythritol 4-phosphate cytidylyltransferase (EC 2.7.7.60)
ispF	122492	122965		2-C-methyl-D-erythritol 2,4-cyclodiphosphate synthase (EC 4.6.1.12)
lysS	123395	124912	c	Lysyl-tRNA synthetase (class II) (EC 6.1.1.6)
prfB	124922	125668	c	Peptide chain release factor 2
cptB	127798	128055	c	YgfY COG2938
ygfZ	128240	129226		tRNA-modifying protein YgfZ
pepP	129491	130813	c	Xaa-Pro aminopeptidase (EC 3.4.11.9)
ygfA	131047	131655		5-formyltetrahydrofolate cyclo-ligase (EC 6.3.3.2)
serA	131691	132929	c	D-3-phosphoglycerate dehydrogenase (EC 1.1.1.95)
rpiA	133072	133734	c	Ribose 5-phosphate isomerase A (EC 5.3.1.6)
fbaA	133853	134938	c	Fructose-bisphosphate aldolase class II (EC 4.1.2.13)
pgk	134960	136117	c	Phosphoglycerate kinase (EC 2.7.2.3)
epd	136134	137201	c	D-erythrose-4-phosphate dehydrogenase (EC 1.2.1.72)
tktA	137381	139375	c	Transketolase (EC 2.2.1.1)
speB	139861	140787	c	Agmatinase (EC 3.5.3.11)
metK	142997	144148		S-adenosylmethionine synthetase (EC 2.5.1.6)
galP	144612	146012		Arabinose-proton symporter
ybeY	146211	146747		Metal-dependent hydrolase YbeY
glyQ	148408	149313		Glycyl-tRNA synthetase alpha chain (EC 6.1.1.14)
glyS	149330	151402		Glycyl-tRNA synthetase beta chain (EC 6.1.1.14)
sodA	151701	152324		Manganese superoxide dismutase (EC 1.15.1.1)
CDS	152397	153260	c	Protein YicC
pyrE	153753	154397		Orotate phosphoribosyltransferase (EC 2.4.2.10)
dut	154506	154961	c	Deoxyuridine 5'-triphosphate nucleotidohydrolase (EC 3.6.1.23)
trxA	156202	156537		Thioredoxin
Rho	156809	158068		Transcription termination factor Rho
dapF	159608	160465		Diaminopimelate epimerase (EC 5.1.1.7)
asd	160523	161638	c	Aspartate-semialdehyde dehydrogenase (EC 1.2.1.11)
marC	161866	162456		Multiple antibiotic resistance protein marC
rpoH	162536	163390	c	RNA polymerase sigma factor RpoH
ftsY	163785	164792	c	Signal recognition particle receptor protein FtsY (alpha subunit)
rsmD	165092	165679		Ribosomal RNA small subunit methyltransferase D
tusA	165787	166011	c	tRNA 5-methylaminomethyl-2-thiouridine synthase TusA
pitA	167007	168497		Low-affinity inorganic phosphate transporter
rsmJ	168601	169377	c	rRNA small subunit methyltransferase J
prlC	169382	171424	c	Oligopeptidase A (EC 3.4.24.70)
hemN	171930	173063	c	Radical SAM family enzyme, similar to coproporphyrinogen III oxidase
YggT	173197	173772	c	Integral membrane protein
YggS	173813	174493	c	Hypothetical protein , proline synthase co-transcribed bacterial
yggF	174748	175155	c	Putative Holliday junction resolvase
YqgE	175168	175731	c	UPF0301 protein
gshB	175810	176760	c	Glutathione synthetase (EC 6.3.2.3)
dcd	176987	177574	c	Deoxycytidine triphosphate deaminase (EC 3.5.4.13)
ahpC	177982	178545	c	Alkyl hydroperoxide reductase protein C (EC 1.6.4.-)
metG	178880	180553		Methionyl-tRNA synthetase (EC 6.1.1.10)
maeA	180671	182368		NAD-dependent malic enzyme (EC 1.1.1.38)
thiD	182516	183319	c	Hydroxymethylpyrimidine phosphate kinase ThiD (EC 2.7.4.7)
folE	184216	184869	c	GTP cyclohydrolase I (EC 3.5.4.16) type 1
rplY	185361	185648		LSU ribosomal protein L25p
metC	186209	187402		Cystathionine beta-lyase (EC 4.4.1.8)
ppa	187880	188410		Inorganic pyrophosphatase (EC 3.6.1.1)
rplI	189168	189617	c	LSU ribosomal protein L9p
rpsR	189645	189872	c	SSU ribosomal protein S18p
rpsF	190154	190549	c	SSU ribosomal protein S6p
rlmB	190925	191662	c	23S rRNA (guanosine-2'-O-) -methyltransferase rlmB
rnr	191720	193906	c	3'-to-5' exoribonuclease RNase R
purA	194133	195434	c	Adenylosuccinate synthetase (EC 6.3.4.4)
hflC	195624	196610	c	HflC protein
hflK	196809	197711	c	HflK protein
miaA	198403	199353	c	tRNA dimethylallyltransferase (EC 2.5.1.75)
mutL	199358	201103	c	DNA mismatch repair protein MutL
tsaE	201284	201751	c	TsaE protein
orn	202134	202685	c	3'-to-5' oligoribonuclease (orn)
mdh	204242	205189	c	Malate dehydrogenase (EC 1.1.1.37)
tldD	205771	207225	c	TldD protein, part of TldE/TldD proteolytic complex
mreD	207502	207984	c	Rod shape-determining protein MreD
mreC	208140	208982	c	Rod shape-determining protein MreC
mreB	209090	210133	c	Rod shape-determining protein MreB
aroQ1	210719	211168		3-dehydroquinate dehydratase II (EC 4.2.1.10)
accB	211213	211692		Biotin carboxyl carrier protein of acetyl-CoA carboxylase
accC	211701	213035		Biotin carboxylase of acetyl-CoA carboxylase (EC 6.3.4.14)
aroE	213125	213949	c	Shikimate 5-dehydrogenase I alpha (EC 1.1.1.25)
tsaC	213959	214525	c	TsaC protein
smg	214724	215197	c	Protein of unknown function Smg
def	215722	216216		Peptide deformylase (EC 3.5.1.88)
fmt	216250	217197		Methionyl-tRNA formyltransferase (EC 2.1.2.9)
CDS	217378	217809	c	hypothetical protein
corA	218174	219127	c	Magnesium and cobalt transport protein CorA
uvrD	219406	221568	c	ATP-dependent DNA helicase UvrD/PcrA
cpoF	222307	223134		Non-heme chloroperoxidase (EC 1.11.1.10)
purK	223306	224385	c	Phosphoribosylaminoimidazole carboxylase ATPase subunit (EC 4.1.1.21
purE	224388	224897	c	Phosphoribosylaminoimidazole carboxylase catalytic subunit
cysS	225698	227086		Cysteinyl-tRNA synthetase (EC 6.1.1.16)
folD	227211	228068	c	Methylenetetrahydrofolate dehydrogenase (NADP+) (EC 1.5.1.5)
hisB_1	230436	230858	c	Histidinol-phosphatase (EC 3.1.3.15) (Truncated)
hisB_2	231003	231503	c	Histidinol-phosphatase (EC 3.1.3.15) (Truncated)
ychF	235870	236961	c	GTP-binding and nucleic acid-binding protein YchF
pth	237031	237624	c	Peptidyl-tRNA hydrolase (EC 3.1.1.29)
prs	237739	238686	c	Ribose-phosphate pyrophosphokinase (EC 2.7.6.1)
ispE	238804	239670	c	4-diphosphocytidyl-2-C-methyl-D-erythritol kinase (EC 2.7.1.148)
prfA	240964	242097		Peptide chain release factor 1
prmC	242060	242908		Protein-N(5)-glutamine methyltransferase PrmC
nadE	243071	243904	c	NAD synthetase (EC 6.3.1.5)
ydjM	244349	244924	c	Membrane-bound metal-dependent hydrolase YdjM
thrS	245277	247208		Threonyl-tRNA synthetase (EC 6.1.1.3)
infC	247237	247770		Translation initiation factor 3
rpmI	247843	248037		LSU ribosomal protein L35p
rplT	248091	248447		LSU ribosomal protein L20p
pheS	248633	249616		Phenylalanyl-tRNA synthetase alpha chain (EC 6.1.1.20)
pheT	249629	252076		Phenylalanyl-tRNA synthetase beta chain (EC 6.1.1.20)
iscA	252814	253188		Iron binding protein SufA
sufB	253195	254712		Iron-sulfur cluster assembly protein SufB
sufC	254756	255502		Iron-sulfur cluster assembly ATPase protein SufC
sufD	255492	256751		Iron-sulfur cluster assembly protein SufD
sufS	256775	258004		Cysteine desulfurase (EC 2.8.1.7), SufS subfamily
sufE	258021	258434		Sulfur acceptor protein SufE
CDS	258617	258868	c	hypothetical protein
CDS	258927	259136	c	hypothetical protein
CDS	259314	259640	c	hypothetical protein
pykF	259848	261260	c	Pyruvate kinase (EC 2.7.1.40)
ribE	262010	262624		Riboflavin synthase eubacterial/eukaryotic (EC 2.5.1.9)
topA	264303	264551		DNA topoisomerase I (EC 5.99.1.2)
acnA	265872	268550		Aconitate hydratase (EC 4.2.1.3)
ribA	268578	269177	c	GTP cyclohydrolase II (EC 3.5.4.25)
pgpB	269386	270093		Phosphatidylglycerophosphatase B (EC 3.1.3.27)
pyrF	270526	271242		Orotidine 5'-phosphate decarboxylase (EC 4.1.1.23)
rnb	271571	273517	c	Exoribonuclease II (EC 3.1.13.1)
fabI	273920	274708	c	Enoyl-[acyl-carrier-protein] reductase [NADH] (EC 1.3.1.9)
CDS	277373	278632		Permeases of the major facilitator superfamily
fumC	280064	281461	c	Fumarate hydratase class II (EC 4.2.1.2)
argS	281783	283513		Arginyl-tRNA synthetase (EC 6.1.1.19)
efeO	283992	284918	c	Ferrous iron transport periplasmic protein EfeO
yecC	285597	286346	c	Cystine ABC transporter, ATP-binding protein
yecS	286352	287017	c	Cystine ABC transporter, permease protein
fliY	287017	287823	c	Cystine ABC transporter, periplasmic cystine-binding protein FliY
dsrB	287938	288126	c	hypothetical protein
tyrS	288686	289975	c	Tyrosyl-tRNA synthetase (EC 6.1.1.1)
pdxH	290121	290765	c	Pyridoxamine 5'-phosphate oxidase (EC 1.4.3.5)
grxD	290934	291254	c	Glutaredoxin-related protein
sohB	291498	292523	c	Possible protease sohB
CDS	292945	293331		hypothetical protein
CDS	294093	294605		Intracellular septation protein IspA
clsA	294818	296278		Cardiolipin synthetase
xthA	297050	297856		Exodeoxyribonuclease III (EC 3.1.11.2)
gapA	298108	299109		NAD-dependent glyceraldehyde-3-phosphate dehydrogenase (EC 1.2.1.12)
minC	299527	300201		Septum site-determining protein MinC
minD	300230	301042		Septum site-determining protein MinD, PHAGE_Natria_PhiCh1_NC_004084: putative plasmid partitioning protein Soj
minE	301050	301319		Cell division topological specificity factor MinE
tsaB	301504	302202	c	TsaB protein, required for threonylcarbamoyladenosine (t(6)A) format, PROPHAGE_Escher_MG1655: protease specific for Gcp(YgjD)
pabB	302436	303803		Para-aminobenzoate synthase, aminase component (EC 2.6.1.85)
prc	303876	305912	c	Tail-specific protease precursor (EC 3.4.21.102), PROPHAGE_Escher_MG1655: carboxy-terminal protease for penicillin-binding protein 3
holE	306285	306521		DNA polymerase III theta subunit (EC 2.7.7.7), PHAGE_Entero_P1_NC_005856: Hot DNA polymerase III theta
mepM	306567	307547	c	Peptidase M23B, PHAGE_Clostr_phiCP7R_NC_017980: putative lysozyme-peptidase
znuC	307945	308658		Zinc ABC transporter, ATP-binding protein ZnuC, PHAGE_Plankt_PaV_LD_NC_016564: ABC transporter
znuB	308708	309514		Zinc ABC transporter, inner membrane permease protein ZnuB
ruvB	309519	310523	c	Holliday junction DNA helicase RuvB, PHAGE_Bacill_SP_15_NC_031245: Recombination protein UvsY
ruvA	310532	311158	c	Holliday junction DNA helicase RuvA
ruvC	311269	311760	c	Crossover junction endodeoxyribonuclease RuvC (EC 3.1.22.4), PHAGE_Bacill_G_NC_023719: gp349
aspS	312686	314452	c	Aspartyl-tRNA synthetase (EC 6.1.1.12)
cmoA	314769	315503		tRNA (uridine-5-oxyacetic acid methyl ester) 34 synthase
cmoB	315500	316465		tRNA (5-methoxyuridine) 34 synthase
nth	316937	317542		Endonuclease III (EC 4.2.99.18)
icd	317638	318888	c	Isocitrate dehydrogenase [NADP] (EC 1.1.1.42)
mnmA	319246	320388		tRNA-specific 2-thiouridylase MnmA
purB	320667	322037		Adenylosuccinate lyase (EC 4.3.2.2)
mfd	323205	326642		Transcription-repair coupling factor
hinT	327404	327760	c	purine nucleoside phosphoramidase
ycfH	327855	328631	c	Putative deoxyribonuclease YcfH
holB	328689	329666	c	DNA polymerase III delta prime subunit (EC 2.7.7.7)
tmk	329663	330295	c	Thymidylate kinase (EC 2.7.4.9)
pabC	330525	331346	c	Aminodeoxychorismate lyase (EC 4.1.3.38)
acpP	331652	331888	c	Acyl carrier protein
fabG	332035	332772	c	3-oxoacyl-[acyl-carrier protein] reductase (EC 1.1.1.100)
fabD	332783	333721	c	Malonyl CoA-acyl carrier protein transacylase (EC 2.3.1.39)
fabH	333750	334703	c	3-oxoacyl-[acyl-carrier-protein] synthase, KASIII (EC 2.3.1.180)
rpmF	335371	335550	c	LSU ribosomal protein L32p
rluC	335955	336920	c	Ribosomal large subunit pseudouridine synthase C (EC 4.2.1.70)
rne	337409	339400		Ribonuclease E (EC 3.1.26.12)
CDS	339449	339790		hypothetical protein
murJ	340420	341958	c	Proposed peptidoglycan lipid II flippase MurJ
pyrC	342251	343300		Dihydroorotase (EC 3.5.2.3)
glpE	343426	344478	c	Rhodanese domain protein
pgsA	345178	345726	c	CDP-diacylglycerol--glycerol-3-phosphate 3-phosphatidyltransferase
yccA	346734	347384		Putative TEGT family carrier/transport protein
tusE	347562	347864		tRNA 2-thiouridine synthesizing protein E
ompA	348317	349441		Outer membrane protein A precursor
glk	349799	350764	c	Glucokinase (EC 2.7.1.2)
mntH	351207	352460	c	Manganese transport protein MntH
gltX	352761	354191	c	Glutamyl-tRNA synthetase (EC 6.1.1.17)
mrcB_1	355963	356358	c	Multimodular transpeptidase-transglycosylase (EC 2.4.1.129) (Truncated)
mrcB_2	356333	356827	c	Multimodular transpeptidase-transglycosylase (EC 2.4.1.129) (Truncated)
CDS	356829	357173	c	hypothetical protein
dksA	357871	358326		C4-type zinc finger protein, DksA/TraR family
pcnB	358823	360145		Poly(A) polymerase (EC 2.7.7.19)
folK	360154	360648		2-amino-4-hydroxy-6- hydroxymethyldihydropteridine pyrophosphokinase
panB	360747	360962		3-methyl-2-oxobutanoate hydroxymethyltransferase (EC 2.1.2.11)
panC_1	361732	361959		hypothetical protein (Truncated)
panC_2	362039	362263		hypothetical protein (Truncated)
speE	363002	363862		Spermidine synthase (EC 2.5.1.16)
speD	363890	364702		S-adenosylmethionine decarboxylase proenzyme (EC 4.1.1.50)
lpdA	365448	366887	c	Dihydrolipoamide dehydrogenase of pyruvate dehydrogenase complex
aceF	367035	368582	c	Dihydrolipoamide acetyltransferase component of pyruvate dehydrogena
aceE	368598	371264	c	Pyruvate dehydrogenase E1 component (EC 1.2.4.1)
hns	373192	373593	c	DNA-binding protein H-NS
mntR	374557	375006	c	Mn-dependent transcriptional regulator MntR
ail	375347	375934	c	Outer membrane protein X precursor
rhtA	376220	377035		Putative DMT superfamily metabolite efflux protein precursor
ribH2	377320	377757	c	6,7-dimethyl-8-ribityllumazine synthase (EC 2.5.1.78)
yohD	378900	379484		DedA family inner membrane protein YohD
nrdB	380163	381293	c	Ribonucleotide reductase of class Ia (aerobic), beta subunit
nrdA	381362	383656	c	Ribonucleotide reductase of class Ia (aerobic), alpha subunit
gyrA	384511	387051		DNA gyrase subunit A (EC 5.99.1.3)
nuoN	387075	388574	c	NADH-ubiquinone oxidoreductase chain N (EC 1.6.5.3)
nuoM	388583	390115	c	NADH-ubiquinone oxidoreductase chain M (EC 1.6.5.3)
nuoL	390165	392003	c	NADH-ubiquinone oxidoreductase chain L (EC 1.6.5.3)
nuoK	392000	392302	c	NADH-ubiquinone oxidoreductase chain K (EC 1.6.5.3)
nuoJ	392308	392880	c	NADH-ubiquinone oxidoreductase chain J (EC 1.6.5.3)
nuoI	392891	393433	c	NADH-ubiquinone oxidoreductase chain I (EC 1.6.5.3)
nuoH	393460	394341	c	NADH-ubiquinone oxidoreductase chain H (EC 1.6.5.3)
nuoG	394435	397167	c	NADH-ubiquinone oxidoreductase chain G (EC 1.6.5.3)
nuoF	397280	398611	c	NADH-ubiquinone oxidoreductase chain F (EC 1.6.5.3)
nuoE	398608	399123	c	NADH-ubiquinone oxidoreductase chain E (EC 1.6.5.3)
nuoC	399126	400931	c	NADH-ubiquinone oxidoreductase chain C (EC 1.6.5.3)
nuoB	401048	401728	c	NADH-ubiquinone oxidoreductase chain B (EC 1.6.5.3)
ndhC	401764	402183	c	NADH ubiquinone oxidoreductase chain A (EC 1.6.5.3)
purF	403766	405265	c	Amidophosphoribosyltransferase (EC 2.4.2.14)
cvpA	405339	405800	c	Colicin V production protein
folC	405895	407175	c	Dihydrofolate synthase (EC 6.3.2.12)
accD	407261	408127	c	Acetyl-coenzyme A carboxyl transferase beta chain (EC 6.4.1.2)
truA	408391	409203	c	tRNA pseudouridine synthase A (EC 4.2.1.70)
pdxB	409387	410517	c	Erythronate-4-phosphate dehydrogenase (EC 1.1.1.290)
fabB	410696	411913	c	3-oxoacyl-[acyl-carrier-protein] synthase, KASI (EC 2.3.1.41)
aroC	412539	413621	c	Chorismate synthase (EC 4.2.3.5)
prmB	413645	414658	c	Protein-N(5)-glutamine methyltransferase PrmB
mutS2	414745	415263		Hypothetical protein
queA	415381	416454	c	S-adenosylmethionine:tRNA ribosyltransferase-isomerase
brnQ	416585	417898	c	Branched-chain amino acid transport system carrier protein
dapE	419838	420986		N-succinyl-L,L-diaminopimelate desuccinylase (EC 3.5.1.18)
purC	421098	421817	c	Phosphoribosylaminoimidazole-succinocarboxamide synthase
dapA	422513	423403	c	4-hydroxy-tetrahydrodipicolinate synthase (EC 4.3.3.7)
bcp	423982	424455		Thiol peroxidase, Bcp-type (EC 1.11.1.15)
purM	425163	426212		Phosphoribosylformylglycinamidine cyclo-ligase (EC 6.3.3.1)
purN	426209	426847		Phosphoribosylglycinamide formyltransferase (EC 2.1.2.2)
ppk	427257	429323		Polyphosphate kinase (EC 2.7.4.1)
guaA	429607	431190	c	GMP synthase [glutamine-hydrolyzing] (EC 6.3.5.2)
guaB	431287	432762	c	Inosine-5'-monophosphate dehydrogenase (EC 1.1.1.205)
der	433232	434635	c	GTP-binding protein EngA
bamB	434760	436010	c	Outer membrane protein YfgL
Mlr7403	436027	436653	c	Mlr7403 protein
hisS	436692	437966	c	Histidyl-tRNA synthetase (EC 6.1.1.21)
ispG	438055	439191	c	1-hydroxy-2-methyl-2-(E)-butenyl 4-diphosphate synthase (EC 1.17.7.1
rodZ	439428	439892	c	FIG021952: putative membrane protein
rlmN	440165	441298	c	Ribosomal RNA large subunit methyltransferase N (EC 2.1.1.-)
ndk	441423	441854	c	Nucleoside diphosphate kinase (EC 2.7.4.6)
iscS	442497	443663	c	Cysteine desulfurase (EC 2.8.1.7), IscS subfamily
suhB	444149	444937		Inositol-1-monophosphatase (EC 3.1.3.25)
glyA	445007	446260	c	Serine hydroxymethyltransferase (EC 2.1.2.1)
purL	446572	450465	c	Phosphoribosylformylglycinamidine synthase
tadA	450657	451154	c	tRNA-specific adenosine-34 deaminase
pgpC	451211	451825	c	Hypothetical protein, similar to phosphoserine phosphatase
acpS	452079	452459	c	Holo-[acyl-carrier protein] synthase (EC 2.7.8.7)
pdxJ	452459	453190	c	Pyridoxine 5'-phosphate synthase (EC 2.6.99.2)
era	453293	454195	c	GTP-binding protein Era
rnc	454192	454872	c	Ribonuclease III (EC 3.1.26.3)
lepB	455040	455987	c	Signal peptidase I (EC 3.4.21.89)
lepA	455998	457797	c	Translation elongation factor LepA
nadB	458972	460600		L-aspartate oxidase (EC 1.4.3.16)
ung	460982	461485		Uracil-DNA glycosylase, family 1
grpE	461554	462360	c	Heat shock protein GrpE
nadK	462490	463359		NAD kinase (EC 2.7.1.23)
smpB	464238	464720		tmRNA-binding protein SmpB
ssb	465182	465730	c	Single-stranded DNA-binding protein
dnaB	466262	467665	c	Replicative DNA helicase
nhaK	468683	470329	c	Putative Na(+)/H(+) exchanger protein, CPA1 family precursor
infA	471565	471783	c	Translation initiation factor 1
trxB	472349	473293	c	Thioredoxin reductase (EC 1.8.1.9)
lrp	473780	474049		Leucine-responsive regulatory protein
serS	475445	476737		Seryl-tRNA synthetase (EC 6.1.1.11)
serC	477018	478106		Phosphoserine aminotransferase (EC 2.6.1.52)
aroA	478194	479480		5-Enolpyruvylshikimate-3-phosphate synthase (EC 2.5.1.19)
cmk	479656	480255		Cytidylate kinase (EC 2.7.4.25)
rpsA	480373	482049		SSU ribosomal protein S1p
YcbL	484530	485168		Hypothetical metal-binding enzyme, YcbL homolog
aspC	485247	486437	c	Aspartate aminotransferase (EC 2.6.1.1)
asnS	487028	488428	c	Asparaginyl-tRNA synthetase (EC 6.1.1.22)
serB	488875	489843		Phosphoserine phosphatase (EC 3.1.3.3)
accA1	490184	493825	c	Urea carboxylase (EC 6.3.4.6)
atzF	493831	495636	c	Allophanate hydrolase (EC 3.5.1.54)
CreA	496090	496596		Conserved uncharacterized protein CreA
thrA	497506	499953		Aspartokinase (EC 2.7.2.4) / Homoserine dehydrogenase (EC 1.1.1.3)
thrB	499971	500903		Homoserine kinase (EC 2.7.1.39)
thrC	500907	502196		Threonine synthase (EC 4.2.3.1)
tal	502422	503378		Transaldolase (EC 2.2.1.2)
dnaK	503854	505776		Chaperone protein DnaK
dnaJ	505908	507032		Chaperone protein DnaJ
rpsT	507277	507549	c	SSU ribosomal protein S20p
ribF	507758	508693		Riboflavin kinase (EC 2.7.1.26)
ileS	508714	511533		Isoleucyl-tRNA synthetase (EC 6.1.1.5)
lspA	511548	512030		Lipoprotein signal peptidase (EC 3.4.23.36)
ispH	512135	513085		4-hydroxy-3-methylbut-2-enyl diphosphate reductase (EC 1.17.1.2)
dapB	513324	514145		4-hydroxy-tetrahydrodipicolinate reductase (EC 1.17.1.8)
carA	514230	515414		Carbamoyl-phosphate synthase small chain (EC 6.3.5.5)
carB	515393	518614		Carbamoyl-phosphate synthase large chain (EC 6.3.5.5)
folA	518659	519162		Dihydrofolate reductase (EC 1.5.1.3)
apaH	519258	520073	c	Bis(5'-nucleosyl)-tetraphosphatase, symmetrical (EC 3.6.1.41)
rsmA	520196	521002	c	SSU rRNA (adenine(1518)-N(6)/adenine(1519)-N(6))- dimethyltransferas
pdxA	521007	522002	c	4-hydroxythreonine-4-phosphate dehydrogenase (EC 1.1.1.262)
surA	521992	523245	c	Survival protein SurA precursor (Peptidyl-prolyl cis-trans isomerase)
leuB	526295	526483	c	hypothetical protein
rsmH	528543	529478		rRNA small subunit methyltransferase H
murE	529797	531287		UDP-N-acetylmuramoylalanyl-D-glutamate--2,6- diaminopimelate ligase
murF	531284	532642		UDP-N-acetylmuramoylalanyl-D-glutamyl-2,6- diaminopimelate--D-alanyl
mraY	532636	533718		Phospho-N-acetylmuramoyl-pentapeptide- transferase (EC 2.7.8.13)
murD	533721	535037		UDP-N-acetylmuramoylalanine--D-glutamate ligase (EC 6.3.2.9)
murG	535304	536380		UDP-N-acetylglucosamine--N-acetylmuramyl- (pentapeptide)
murC	536437	537897		UDP-N-acetylmuramate--alanine ligase (EC 6.3.2.8)
ftsA	538306	539556		Cell division protein FtsA
ftsZ	539626	540780		Cell division protein FtsZ
secA	541584	544196		Protein export cytoplasm protein SecA ATPase RNA helicase
zapD	544343	545086	c	FIG002842: hypothetical protein
coaE	545101	545700	c	Dephospho-CoA kinase (EC 2.7.1.24)
nadC	546003	546908	c	Quinolinate phosphoribosyltransferase [decarboxylating] (EC 2.4.2.19)
CDS	547160	547330	c	hypothetical protein
fre	548896	549594	c	NAD(P)H-flavin reductase (EC 1.5.1.29) (EC 1.16.1.3)
rmuC	549766	551193	c	DNA recombination protein RmuC
metE	551481	553754	c	5-methyltetrahydropteroyltriglutamate-- homocysteine methyltransferase
rbn	554102	555013	c	Ribonuclease Z (EC 3.1.26.11)
rpsI	555190	555585	c	SSU ribosomal protein S9p (S16e)
rplM	555601	556029	c	LSU ribosomal protein L13p (L13Ae)
zapE	556206	557327	c	ATPase, AFG1 family
yhcB	557524	557889		Putative cytochrome d ubiquinol oxidase subunit III
epmA	558532	559521	c	Translation elongation factor P
efp	559773	560339	c	Translation elongation factor P
epmB_1	560376	560951		Lysyl-lysine 2,3-aminomutase (Truncated)
epmB_2	561053	561415		Lysyl-lysine 2,3-aminomutase (Truncated)
groL	561563	563209	c	Heat shock protein 60 family chaperone GroEL
groS	563268	563561	c	Heat shock protein 60 family co-chaperone GroES
CDS	563841	564275	c	FxsA protein
aspA	564599	566020		Aspartate ammonia-lyase (EC 4.3.1.1)
rplQ	566359	566760	c	LSU ribosomal protein L17p
rpoA	566806	567795	c	DNA-directed RNA polymerase alpha subunit (EC 2.7.7.6)
rpsD	567838	568458	c	SSU ribosomal protein S4p (S9e)
rpsK	568496	568888	c	SSU ribosomal protein S11p (S14e)
rpsM	568922	569278	c	SSU ribosomal protein S13p (S18e)
rpmJ	569474	569590	c	LSU ribosomal protein L36p
secY	569623	570951	c	Preprotein translocase secY subunit (TC 3.A.5.1.1)
rplO	570959	571393	c	LSU ribosomal protein L15p (L27Ae)
rpmD	571398	571577	c	LSU ribosomal protein L30p (L7e)
rpsE	571589	572092	c	SSU ribosomal protein S5p (S2e)
rplR	572115	572468	c	LSU ribosomal protein L18p (L5e)
rplF	572487	573020	c	LSU ribosomal protein L6p (L9e)
rpsH	573044	573436	c	SSU ribosomal protein S8p (S15Ae)
rpsN	573471	573776	c	SSU ribosomal protein S14p (S29e)
rplE	573794	574333	c	LSU ribosomal protein L5p (L11e)
rplX	574350	574664	c	LSU ribosomal protein L24p (L26e)
rplN	574675	575043	c	LSU ribosomal protein L14p (L23e)
rpsQ	575181	575435	c	SSU ribosomal protein S17p (S11e)
rpmC	575428	575628	c	LSU ribosomal protein L29p (L35e)
rplP	575633	576043	c	LSU ribosomal protein L16p (L10e)
rpsC	576063	576767	c	SSU ribosomal protein S3p (S3e)
rplV	576792	577124	c	LSU ribosomal protein L22p (L17e)
rpsS	577144	577422	c	SSU ribosomal protein S19p (S15e)
rplB	577439	578260	c	LSU ribosomal protein L2p (L8e)
rplW	578279	578581	c	LSU ribosomal protein L23p (L23Ae)
rplD	578578	579195	c	LSU ribosomal protein L4p (L1e)
rplC	579206	579835	c	LSU ribosomal protein L3p (L3e)
rpsJ	579872	580183	c	SSU ribosomal protein S10p (S20e)
bfr	580545	581012	c	Bacterioferritin
tufB2	581097	582284	c	Translation elongation factor Tu
fusA	582349	584466	c	Translation elongation factor G
rpsG	584562	585032	c	SSU ribosomal protein S7p (S5e)
rpsL	585113	585487	c	SSU ribosomal protein S12p (S23e)
tusB	585596	585883	c	tRNA 5-methylaminomethyl-2-thiouridine synthase TusB
dsrF	585900	586259	c	tRNA 5-methylaminomethyl-2-thiouridine synthase TusC
tusD	586273	586659	c	tRNA 5-methylaminomethyl-2-thiouridine synthase TusD
crp	587858	588490		Cyclic AMP receptor protein
pabA	588692	589267	c	Para-aminobenzoate synthase, amidotransferase component
trpS	589569	590573	c	Tryptophanyl-tRNA synthetase (EC 6.1.1.2)
rpe	590727	591395	c	Ribulose-phosphate 3-epimerase (EC 5.1.3.1)
aroB	592699	593796	c	3-dehydroquinate synthase (EC 4.2.3.4)
aroK	593838	594359	c	Shikimate kinase I (EC 2.7.1.71)
queC	595045	595731		Queuosine Biosynthesis QueC ATPase
ppiD	595755	597653	c	Peptidyl-prolyl cis-trans isomerase PpiD (EC 5.2.1.8)
lon	598016	600358	c	ATP-dependent protease La (EC 3.4.21.53) Type I
clpX	600577	601686	c	ATP-dependent Clp protease ATP-binding subunit ClpX
clpP	601900	602523	c	ATP-dependent Clp protease proteolytic subunit (EC 3.4.21.92)
tig	602634	603929	c	Cell division trigger factor (EC 5.2.1.8)
bolA	604010	604330	c	Cell division protein BolA
cyoA	604816	605718		Cytochrome O ubiquinol oxidase subunit II
cyoB	605750	607738		Cytochrome O ubiquinol oxidase subunit I
cyoC	607735	608346		Cytochrome O ubiquinol oxidase subunit III
cyoD	608346	608678		Cytochrome O ubiquinol oxidase subunit IV
cyoE	608691	609545		Heme O synthase, protoheme IX farnesyltransferase
yajR	609641	610846		Putative transport protein
thiI	610927	612399	c	tRNA S(4)U 4-thiouridine synthase (former ThiI) / Rhodanese-like domain
ispA	612619	613524		Octaprenyl diphosphate synthase (EC 2.5.1.90)
dxs	613545	615410		1-deoxy-D-xylulose 5-phosphate synthase (EC 2.2.1.7)
thiL	615486	616457	c	Thiamine-monophosphate kinase (EC 2.7.4.16)
nusB	616491	616910	c	Transcription termination protein NusB
ribD	617081	618205	c	Diaminohydroxyphosphoribosylaminopyrimidine deaminase (EC 3.5.4.26)
nrdR	618198	618659	c	Ribonucleotide reductase transcriptional regulator NrdR
SecF	619088	620017	c	Protein-export membrane protein SecF (TC 3.A.5.1.1)
SecD	620033	621886	c	Protein-export membrane protein SecD (TC 3.A.5.1.1)
YajC	621913	622248	c	Preprotein translocase subunit YajC (TC 3.A.5.1.1)
tgt	622290	623411	c	tRNA-guanine transglycosylase (EC 2.4.2.29)
gpmA	623749	624465		Phosphoglycerate mutase (EC 5.4.2.1)
nadA	624766	625827	c	Quinolinate synthetase (EC 2.5.1.72)
sucD	626145	627020	c	Succinyl-CoA ligase [ADP-forming] alpha chain (EC 6.2.1.5)
sucC	627008	628186	c	Succinyl-CoA ligase [ADP-forming] beta chain (EC 6.2.1.5)
sucB	628245	629495	c	Dihydrolipoamide succinyltransferase component (E2)
sucA	629515	632331	c	2-oxoglutarate dehydrogenase E1 component (EC 1.2.4.2)
sdhB	632436	633155	c	Succinate dehydrogenase iron-sulfur protein (EC 1.3.99.1)
sdhA	633176	634942	c	Succinate dehydrogenase flavoprotein subunit (EC 1.3.99.1)
sdhD	634943	635290	c	Succinate dehydrogenase hydrophobic membrane anchor subunit
sdhC	635284	635661	c	Hypothetical protein
gltA	636175	637467		Citrate synthase (si) (EC 2.3.3.1)
YbgI	637589	638338	c	FIG137478: Hypothetical protein YbgI
fldA	639744	640274		Flavodoxin 1
glnS	640443	642110	c	Glutaminyl-tRNA synthetase (EC 6.1.1.18)
asnB	642689	644377		Asparagine synthetase [glutamine-hydrolyzing] (EC 6.3.5.4)
miaB	645292	646626		tRNA-i(6)A37 methylthiotransferase
ybjI	647913	648746		HMP-PP hydrolase (pyridoxal phosphatase) Cof
leuS	648962	651547		Leucyl-tRNA synthetase (EC 6.1.1.4)
holA	651777	652799		DNA polymerase III delta subunit (EC 2.7.7.7)
nadD	652792	653442		Nicotinate-nucleotide adenylyltransferase (EC 2.7.7.18)
mrdA	653534	655414		Penicillin-binding protein 2 (PBP-2)
mrdB	655442	656566		Rod shape-determining protein RodA
CDS	656751	657443		Hypothetical protein
CDS	657514	657777		Hypothetical protein
lipB	657853	658500		Octanoate-[acyl-carrier-protein]-protein-N-octan oyltransferase
lipA	658654	659565		Lipoate synthase
cspE	659671	659880	c	Cold shock protein CspE
cca	662103	663344		tRNA nucleotidyltransferase (EC 2.7.7.21) (EC 2.7.7.25)
folB	663539	663907	c	Dihydroneopterin aldolase (EC 4.1.2.25)
tsaD	664195	665223	c	TsaD/Kae1/Qri7 protein
rpsU	665421	665636		SSU ribosomal protein S21p
dnaG	665766	667511		DNA primase
rpoD	667840	669663		RNA polymerase sigma factor RpoD
YqjD	670414	670719		Uncharacterized membrane protein YqjD
yqjE	670722	671123		Inner membrane protein YqjE
CDS	671126	671404		Hypothetical protein
rsmI	672063	672920	c	rRNA small subunit methyltransferase I
pmbA	673440	674783	c	TldE protein, part of TldE/TldD proteolytic complex
yggX	675110	675349		FIG001341: Probable Fe(2+)-trafficking protein YggX
hemH	675453	676427	c	Ferrochelatase, protoheme ferro-lyase (EC 4.99.1.1)
adk	676485	677129	c	Adenylate kinase (EC 2.7.4.3)
htpG	677282	679162	c	Chaperone protein HtpG
ybaB	679571	679900	c	FIG000557: hypothetical protein co-occurring with RecR
dnaX	679982	682012	c	DNA polymerase III subunits gamma and tau (EC 2.7.7.7)
apt	682077	682628	c	Adenine phosphoribosyltransferase (EC 2.4.2.7)
mdlB	683601	685367	c	Lipid A export ATP-binding/permease protein MsbA
yheI	685393	687135	c	ATP-binding component of a transport system
CDS	688423	688647		Hypothetical protein
nfuA	688997	689575		NfuA Fe-S protein maturation
pyrD	689748	690758	c	Dihydroorotate dehydrogenase (EC 1.3.3.1)
CDS	691628	692344		Uncharacterized protein conserved in bacteria
holD	692719	693123	c	DNA polymerase III psi subunit (EC 2.7.7.7)
rsmC	693209	694237		Ribosomal RNA small subunit methyltransferase C (EC 2.1.1.52)
pepA	695089	696615		Cytosol aminopeptidase PepA (EC 3.4.11.1)
holC	696676	697149		DNA polymerase III chi subunit (EC 2.7.7.7)
valS	697159	700023		Valyl-tRNA synthetase (EC 6.1.1.9)
pyrB	700280	701221		Aspartate carbamoyltransferase (EC 2.1.3.2)
pyrI	701234	701701		Aspartate carbamoyltransferase regulatory chain (PyrI)
lysC	702591	703943	c	Aspartokinase (EC 2.7.2.4)
pgi	704277	705920		Glucose-6-phosphate isomerase (EC 5.3.1.9)
murI	707877	708653	c	Glutamate racemase (EC 5.1.1.3)
metF	708908	709807	c	5,10-methylenetetrahydrofolate reductase (EC 1.5.1.20)
rpmE	710621	710848	c	LSU ribosomal protein L31p
hslV	713985	714515		ATP-dependent protease HslV
hslU	714527	715864		ATP-dependent hsl protease
fpr	716312	717058		Ferredoxin--NADP(+) reductase (EC 1.18.1.2)
tpiA	717308	718090		Triosephosphate isomerase (EC 5.3.1.1)
pfkA	718234	719196	c	6-phosphofructokinase (EC 2.7.1.11)
gpsA	719472	720479	c	Glycerol-3-phosphate dehydrogenase [NAD(P)+] (EC 1.1.1.94)
secB	720505	720963	c	Protein export cytoplasm chaperone protein
glpE_2	721191	721622	c	FIG136845: Rhodanese-related sulfurtransferase
coaD	723119	723598		Phosphopantetheine adenylyltransferase (EC 2.7.7.3)
rpmG	724348	724518	c	LSU ribosomal protein L33p
rpmB	724530	724766	c	LSU ribosomal protein L28p
deaD	725133	726941	c	DEAD-box ATP-dependent RNA helicase CshA (EC 3.6.4.13)
pnp	727700	729805	c	Polyribonucleotide nucleotidyltransferase (EC 2.7.7.8)
rpsO	730052	730321	c	SSU ribosomal protein S15p (S13e)
truB	730440	731375	c	tRNA pseudouridine synthase B (EC 4.2.1.70)
rbfA	731432	731794	c	Ribosome-binding factor A
infB	731833	734427	c	Translation initiation factor 2
NusA	734442	735935	c	Transcription termination protein NusA
secG	736569	736883	c	Preprotein translocase subunit SecG (TC 3.A.5.1.1)
glmM	737080	738417	c	Phosphoglucosamine mutase (EC 5.4.2.10)
folP	738404	739258	c	Dihydropteroate synthase (EC 2.5.1.15)
ftsH	739342	741264	c	Cell division protein FtsH (EC 3.4.24.-)
rlmE	741381	742007	c	Heat shock protein FtsJ/RrmJ
greA	742211	742687	c	Transcription elongation factor GreA
obgE	743013	744083	c	GTP-binding protein Obg
rpmA	744253	744510	c	LSU ribosomal protein L27p
rplU	744525	744839	c	LSU ribosomal protein L21p
murA	745082	746344	c	UDP-N-acetylglucosamine 1-carboxyvinyltransferase (EC 2.5.1.7)
ibaG	746431	746688	c	YrbA protein
rapZ	749211	750053		Hypothetical ATP-binding protein UPF0042
CDS	750174	750680	c	Putative membrane protein
iolI	751085	751900	c	4-hydroxyphenylpyruvate dioxygenase (EC 1.13.11.27)
mntP	752346	752933	c	Putative membrane protein
eamB	753243	753827	c	Transporter, LysE family
ilvC_1	754661	755776	c	Ketol-acid reductoisomerase (EC 1.1.1.86) (Truncated)
ilvC_2	755899	756138	c	Ketol-acid reductoisomerase (EC 1.1.1.86) (Truncated)
ilvD_1	757908	758027	c	Dihydroxy-acid dehydratase (EC 4.2.1.9) (Truncated)
ilvD_2	758043	758495	c	Dihydroxy-acid dehydratase (EC 4.2.1.9) (Truncated)
ilvD_3	758526	758630	c	Dihydroxy-acid dehydratase (EC 4.2.1.9) (Truncated)
ilvD_4	758686	759147	c	Dihydroxy-acid dehydratase (EC 4.2.1.9) (Truncated)
ilvD_5	759144	759365	c	Dihydroxy-acid dehydratase (EC 4.2.1.9) (Truncated)
ilvD_6	759396	759677	c	Dihydroxy-acid dehydratase (EC 4.2.1.9) (Truncated)
ilvE	759810	760658	c	Branched-chain amino acid aminotransferase (EC 2.6.1.42)
ilvH	760782	761012	c	Acetolactate synthase small subunit (EC 2.2.1.6)
ilvI	761009	762658	c	Acetolactate synthase large subunit (EC 2.2.1.6)
YifE	763093	763428	c	Protein yifE
proS	769588	771306		Prolyl-tRNA synthetase (EC 6.1.1.15)
tilS	771453	772760	c	tRNA(Ile)-lysidine synthetase (EC 6.3.4.19)
accA	773043	773999	c	Acetyl-coenzyme A carboxyl transferase alpha chain (EC 6.4.1.2)
dnaE	774016	777498	c	DNA polymerase III alpha subunit (EC 2.7.7.7)
fabZ	778654	779121	c	3-hydroxyacyl-[acyl-carrier-protein] dehydratase
bamA	779374	781791	c	Outer membrane protein assembly factor YaeT precursor
rseP	782007	783359	c	Intramembrane protease RasP/YluC
cdsA	783377	784225	c	Phosphatidate cytidylyltransferase (EC 2.7.7.41)
ispU	784268	785017	c	Undecaprenyl diphosphate synthase (EC 2.5.1.31)
dxr	785160	786368	c	1-deoxy-D-xylulose 5-phosphate reductoisomerase (EC 1.1.1.267)
frr	786398	786955	c	Ribosome recycling factor
pyrH	787081	787806	c	Uridine monophosphate kinase (EC 2.7.4.22)
tsf	787977	788789	c	Translation elongation factor Ts
rpsB	788939	789658	c	SSU ribosomal protein S2p (SAe)
map	789991	790785		Methionine aminopeptidase (EC 3.4.11.18)
dapD	791192	792019		2,3,4,5-tetrahydropyridine-2,6-dicarboxylate N-succinyltransferase
mtnN	792385	793077		5'-methylthioadenosine nucleosidase (EC 3.2.2.16)
erpA	793192	793539	c	probable iron binding protein from the HesB_IscA_SufA family
ligA	794198	796219	c	DNA ligase (EC 6.5.1.2)
ptsH	796616	796873		Phosphotransferase system
ptsI	796974	798701		Phosphoenolpyruvate-protein phosphotransferase of PTS system
crr	798746	799252		PTS system, glucose-specific IIA component (EC 2.7.1.69)
hemF	799384	800304		Coproporphyrinogen III oxidase, aerobic (EC 1.3.3.3)
hyuC	800462	801703	c	N-carbamoyl-L-amino acid hydrolase (EC 3.5.1.87)
uox	801802	802764	c	Uricase (urate oxidase) (EC 1.7.3.3)
dnaQ	802955	803692	c	DNA polymerase III epsilon subunit (EC 2.7.7.7)
rnhA	803740	804225		Ribonuclease HI (EC 3.1.26.4)
rRNA	56	2977	c	23S
rRNA	3287	4856	c	16S
rRNA	68983	70555		16S
rRNA	71005	73926		23S
rRNA	73995	74116		5S
rRNA	706063	707617	c	16S
rRNA	763751	763863	c	5S
rRNA	763936	766857	c	23S
rRNA	767167	768740	c	16S
rRNA	804388	804500	c	5S
tRNA	3109	3181	c	tRNA-Glu-TTC
tRNA	31912	31988		tRNA-Met-CAT
tRNA	55224	55315		tRNA-Ser-GCT
tRNA	55344	55417		tRNA-Arg-ACG
tRNA	70649	70722		tRNA-Ile-GAT
tRNA	70765	70837		tRNA-Ala-TGC
tRNA	76610	76683		tRNA-Thr-TGT
tRNA	76697	76778		tRNA-Tyr-GTA
tRNA	76867	76941		tRNA-Gly-TCC
tRNA	76947	77019		tRNA-Thr-GGT
tRNA	158354	158429		tRNA-Arg-CCG
tRNA	158494	158568		tRNA-His-GTG
tRNA	158644	158717		tRNA-Pro-TGG
tRNA	201924	201999	c	tRNA-Gly-GCC
tRNA	228217	228290		tRNA-Arg-TCT
tRNA	261565	261641	c	tRNA-Val-GAC
tRNA	283693	283785		tRNA-Ser-GGA
tRNA	288422	288497		tRNA-Asn-GTT
tRNA	344894	344977	c	tRNA-Leu-TAA
tRNA	344991	345061	c	tRNA-Cys-GCA
tRNA	346454	346541	c	tRNA-Ser-TGA
tRNA	349560	349631		tRNA-Arg-CCT
tRNA	354444	354516		tRNA-Val-TAC
tRNA	354589	354661		tRNA-Lys-TTT
tRNA	566236	566311		tRNA-Phe-GAA
tRNA	644568	644641		tRNA-Met-CAT
tRNA	644662	644743		tRNA-Leu-TAG
tRNA	644766	644837		tRNA-Gln-TTG
tRNA	669968	670040		tRNA-Met-CAT
tRNA	694334	694418	c	tRNA-Leu-CAA
tRNA	736455	736542	c	tRNA-Leu-GAG
tRNA	763536	763608	c	tRNA-Trp-CCA
tRNA	804262	804335	c	tRNA-Asp-GTC
Plasmid pBTOJ01
Gene symbol	Start	Stop	Strand	Products
crtE	282	1142		Geranylgeranyl diphosphate synthase
crtY	1391	2530		Lycopene cyclase
crtI	2552	4030		Phytoene desaturase
crtB	4027	4974		Phytoene synthase
thiF	4984	5949	c	Thiamine biosynthesis protein ThiF
thiG	5954	6712	c	Thiazole synthase
thiS	6715	6912	c	Thiamine biosnythesis protein ThiS
CDS	7912	8139	c	hypothetical protein
repB	8163	9065		RepFIB replication protein A
CDS	10266	10499		hypothetical protein
ibpB	11058	11552		Small heat shock protein IbpB
ubiD	12348	13832		4-hydroxy-3-polyprenylbenzoate decarboxylase
ubiX	13842	14411		Flavin prenyltransferase UbiX

## Sheet: TableS2
Supplementary Table S2. BLAST taxonomy reports of the proteins in the Benitsuchiphilus prophage region using a cutoff of evalue=1e-5.
Gene symbol	Start	Stop	Strand	Taxonomy	Number of hits	Number of Organisms	Description
minD	300230	301042	PHAGE_Natria_PhiCh1_NC_004084: putative plasmid partitioning protein Soj	Gammaproteobacteria	334	173
				. Enterobacterales	2	173	Enterobacterales hits
				.. Erwiniaceae	1	93	Erwiniaceae hits
				... Pantoea	11	75	Pantoea hits
				... Mixta	13	6
				... unclassified Erwiniaceae	5	3
				... Kalamiella piersonii	1	1	Kalamiella piersonii hits
				... Erwinia	14	7
				.. Enterobacteriaceae	61	36
				.. Pectobacteriaceae	90	32
				... Pectobacterium	5	23	Pectobacterium hits
				... Brenneria	1	5	Brenneria hits
				... Dickeya	2	4	Dickeya hits
				.. Yersiniaceae	16	11
tsaB	301504	302202	PROPHAGE_Escher_MG1655: protease specific for Gcp(YgjD)	Enterobacterales	248	94
				. Erwiniaceae	214	76
				.. Pantoea	8	66	Pantoea hits
				.. Kalamiella piersonii	2	1	Kalamiella piersonii hits
				.. Erwinia	3	2
				.. Tatumella	1	6	Tatumella hits
				.. Mixta gaviniae	2	1	Mixta gaviniae hits
				. Enterobacteriaceae	34	18
				.. unclassified Enterobacteriaceae	6	5
				.. Enterobacter	4	2
				.. Yokenella	10	3
				.. Trabulsiella	5	3
				.. Buttiauxella agrestis	1	1	Buttiauxella agrestis hits
				.. Salmonella	4	2
				.. Citrobacter sp. NCU1	2	1	Citrobacter sp. NCU1 hits
prc	303876	305912	PROPHAGE_Escher_MG1655: carboxy-terminal protease for penicillin-binding protein 3	Gammaproteobacteria	263	115
				. Enterobacterales	1	115	Enterobacterales hits
				.. Erwiniaceae	1	103	Erwiniaceae hits
				... Pantoea	13	93	Pantoea hits
				... Kalamiella piersonii	1	1	Kalamiella piersonii hits
				... Erwinia	5	3
				... Mixta	6	4
				... Erwiniaceae bacterium	1	1	Erwiniaceae bacterium hits
				.. Enterobacteriaceae	15	11
				... Enterobacter cloacae complex	3	2
				... unclassified Enterobacteriaceae	10	8
				... Izhakiella capsodis	2	1	Izhakiella capsodis hits
holE	306285	306521	PHAGE_Entero_P1_NC_005856: Hot	Bacteria	322	200
				. Gammaproteobacteria	321	199
				.. Enterobacterales	1	199	Enterobacterales hits
				... Erwiniaceae	1	128	Erwiniaceae hits
				.... Erwinia	4	45	Erwinia hits
				.... Pantoea	13	71	Pantoea hits
				.... Kalamiella piersonii	1	1	Kalamiella piersonii hits
				.... unclassified Erwiniaceae	5	3
				.... Mixta	1	7	Mixta hits
				... Enterobacteriaceae	2	65	Enterobacteriaceae hits
				.... Klebsiella	2	2
				.... Enterobacter	2	40	Enterobacter hits
				.... Buttiauxella	2	10	Buttiauxella hits
				.... Leclercia adecarboxylata	1	1	Leclercia adecarboxylata hits
				.... unclassified Enterobacteriaceae	10	7
				.... Kluyvera sp. Nf5	1	1	Kluyvera sp. Nf5 hits
				.... [Kluyvera] intestini	1	1	[Kluyvera] intestini hits
				.... Escherichia coli	4	1	Escherichia coli hits
				.... Cedecea lapagei	2	1	Cedecea lapagei hits
				... Providencia	9	2
				... unclassified Enterobacterales	3	3
				. Pedobacter himalayensis	1	1	Pedobacter himalayensis hits
mepM	306567	307547	PHAGE_Clostr_phiCP7R_NC_017980: putative lysozyme-peptidase	Enterobacterales	239	110
				. Enterobacteriaceae	18	11
				.. Izhakiella	4	2
				.. Enterobacter cloacae complex	4	2
				.. unclassified Enterobacteriaceae	10	7
				. Erwiniaceae	219	98
				.. Mixta	7	4
				.. Erwinia	23	15
				.. Tatumella	4	2
				.. Pantoea	10	75	Pantoea hits
				.. Erwiniaceae bacterium	1	1	Erwiniaceae bacterium hits
				.. Kalamiella piersonii	2	1	Kalamiella piersonii hits
				. Serratia sp. M24T3	2	1	Serratia sp. M24T3 hits
znuC	307945	308658	PHAGE_Plankt_PaV_LD_NC_016564: ABC transporter	Enterobacterales	283	107
				. Erwiniaceae	1	92	Erwiniaceae hits
				.. Pantoea	19	83	Pantoea hits
				.. Kalamiella piersonii	1	1	Kalamiella piersonii hits
				.. Erwinia	12	7
				. Enterobacteriaceae	1	15	Enterobacteriaceae hits
				.. unclassified Enterobacteriaceae (miscellaneous)	10	7
				.. Enterobacter cloacae complex	4	3
				.. Klebsiella	5	4
ruvB	309519	310523	PHAGE_Bacill_SP_15_NC_031245: UvsY	Gammaproteobacteria	328	137
				. Enterobacterales	3	136	Enterobacterales hits
				.. Erwiniaceae	1	81	Erwiniaceae hits
				... Pantoea	12	71	Pantoea hits
				... Mixta	1	7	Mixta hits
				... Erwinia iniecta	3	1	Erwinia iniecta hits
				... Kalamiella piersonii	1	1	Kalamiella piersonii hits
				.. Enterobacteriaceae	10	7
				... unclassified Enterobacteriaceae (miscellaneous)	8	6
				... Enterobacter cancerogenus	2	1	Enterobacter cancerogenus hits
				.. Pectobacteriaceae	25	11
				.. Yersiniaceae	126	36
				. Acinetobacter baumannii	1	1	Acinetobacter baumannii hits
ruvC	311269	311760	PHAGE_Bacill_G_NC_023719: gp349	. Gammaproteobacteria	346	207
				.. Enterobacterales	1	207	Enterobacterales hits
				... Erwiniaceae	84	56
				.... Pantoea	4	42	Pantoea hits
				.... Mixta	2	4	Mixta hits
				.... Erwinia	15	10
				... Enterobacteriaceae	7	129	Enterobacteriaceae hits
				... Yersiniaceae	26	19
				... unclassified Enterobacterales (miscellaneous)	4	2
				. Enterobacter sp. T2	1	1	Enterobacter sp. T2 hits

## Sheet: TableS3
Table S3. Lost gene families in the Benitsuchiphilus lineage
Species Name	Gene Name/Locus Tag	Protein Name
Ishikawaella capsulata	yclD	hypothetical protein
Ishikawaella capsulata	ICMP_067	phospholipid N-methyltransferase
Ishikawaella capsulata	ICMP_512	aminotransferase class V
Ishikawaella capsulata	ICMP_514	hypothetical protein
Ishikawaella capsulata	ICMP_517	asp/glu racemase
Ishikawaella capsulata	ubiD	3-octaprenyl-4-hydroxybenzoate decarboxylase
Ishikawaella capsulata	ibpA	heat shock chaperone
Erwinia amylovora	EAM_1712	major facilitator superfamily protein
Erwinia amylovora	EAM_0868	putative gamma-glutamyltranspeptidase
Erwinia amylovora	EAM_0866	probable amidase
Erwinia amylovora	EAM_0339	putative membrane-associated acyltransferase
Erwinia amylovora	EAM_2754	putative adhesin/haemagluttinin
Erwinia amylovora	EAM_0600	Rhs-family protein
Erwinia amylovora	EAM_0314	putative transposase
Escherichia coli	mog	molybdopterin adenylyltransferase
Escherichia coli	yabI	DedA family protein YabI
Escherichia coli	leuD	3-isopropylmalate dehydratase subunit LeuD
Escherichia coli	leuA	2-isopropylmalate synthase
Escherichia coli	ilvH	acetolactate synthase/acetohydroxybutanoate synthase, regulatory subunit
Escherichia coli	ftsL	cell division protein FtsL
Escherichia coli	ftsW	putative lipid II flippase FtsW
Escherichia coli	ddlB	D-alanine--D-alanine ligase B
Escherichia coli	ftsQ	cell division protein FtsQ
Escherichia coli	yacG	DNA gyrase inhibitor YacG
Escherichia coli	guaC	GMP reductase
Escherichia coli	hpt	hypoxanthine phosphoribosyltransferase
Escherichia coli	yadG	putative ABC transporter ATP-binding protein YadG
Escherichia coli	yadH	putative ABC transporter membrane subunit YadH
Escherichia coli	fabZ	3-hydroxy-acyl- acyl-carrier-protein dehydratase
Escherichia coli	rnhB	RNase HII
Escherichia coli	gloB	hydroxyacylglutathione hydrolase GloB
Escherichia coli	gpt	xanthine-guanine phsophoribosyltransferase
Escherichia coli	ybeX	CorC-HlyC family protein YbeX
Escherichia coli	ybeZ	PhoH-like protein
Escherichia coli	phr	deoxyribodipyrimidine photolyase (photoreactivation)
Escherichia coli	pal	peptidoglycan-associated outer membrane lipoprotein Pal
Escherichia coli	pgl	6-phosphogluconolactonase
Escherichia coli	bioA	adenosylmethionine-8-amino-7-oxononanoate aminotransferase
Escherichia coli	bioB	biotin synthase
Escherichia coli	bioF	8-amino-7-oxononanoate synthase
Escherichia coli	bioC	malonyl-acyl carrier protein methyltransferase
Escherichia coli	bioD	dethiobiotin synthetase
Escherichia coli	moaD	molybdopterin synthase sulfur carrier subunit
Escherichia coli	moaE	molybdopterin synthase catalytic subunit
Escherichia coli	ybhL	Bax1-I family protein YbhL
Escherichia coli	moeB	molybdopterin-synthase adenylyltransferase
Escherichia coli	moeA	molybdopterin molybdotransferase
Escherichia coli	rimK	ribosomal protein S6 modification protein
Escherichia coli	ihfB	integration host factor subunit beta
Escherichia coli	ycaR	UPF0434 family protein YcaR
Escherichia coli	ycbZ	putative ATP-dependent protease YcbZ
Escherichia coli	hspQ	heat shock protein, hemimethylated DNA-binding protein
Escherichia coli	flgB	flagellar basal-body rod protein FlgB
Escherichia coli	flgC	flagellar basal-body rod protein FlgC
Escherichia coli	flgF	flagellar basal-body rod protein FlgF
Escherichia coli	flgG	flagellar basal-body rod protein FlgG
Escherichia coli	flgH	flagellar L-ring protein
Escherichia coli	flgI	flagellar P-ring protein
Escherichia coli	flgJ	putative peptidoglycan hydrolase FlgJ
Escherichia coli	ptsG	glucose-specific PTS enzyme IIBC component
Escherichia coli	potD	spermidine preferential ABC transporter periplasmic binding protein
Escherichia coli	potC	spermidine preferential ABC transporter membrane subunit PotC
Escherichia coli	potB	spermidine preferential ABC transporter membrane subunit PotB
Escherichia coli	hflD	lysogenization regulator
Escherichia coli	emtA	lytic murein transglycosylase E
Escherichia coli	ychA	transglutaminase-like/TPR repeat-containing protein
Escherichia coli	ychE	putative inner membrane protein
Escherichia coli	yciA	acyl-CoA thioesterase
Escherichia coli	yciB	inner membrane protein
Escherichia coli	yciC	putative inner membrane protein
Escherichia coli	trpA	tryptophan synthase subunit alpha
Escherichia coli	trpB	tryptophan synthase subunit beta
Escherichia coli	trpC	fused indole-3-glycerol phosphate synthase/phosphoribosylanthranilate isomerase
Escherichia coli	trpE	anthranilate synthase subunit TrpE
Escherichia coli	rluB	23S rRNA pseudouridine(2605) synthase
Escherichia coli	cysB	DNA-binding transcriptional dual regulator CysB
Escherichia coli	ydeP	putative oxidoreductase YdeP
Escherichia coli	rsxA	SoxR 2Fe-2S reducing system protein RsxA
Escherichia coli	rsxB	SoxR 2Fe-2S reducing system protein RsxB
Escherichia coli	rsxC	SoxR 2Fe-2S reducing system protein RsxC
Escherichia coli	rsxD	SoxR 2Fe-2S reducing system protein RsxD
Escherichia coli	rsxG	SoxR 2Fe-2S reducing system protein RsxG
Escherichia coli	rsxE	SoxR 2Fe-2S reducing system protein RsxE
Escherichia coli	rnt	RNase T
Escherichia coli	mdtK	multidrug efflux pump MdtK
Escherichia coli	ydiK	putative transporter YdiK
Escherichia coli	ihfA	integration host factor subunit alpha
Escherichia coli	astE	succinylglutamate desuccinylase
Escherichia coli	sppA	protease IV, a signal peptide peptidase
Escherichia coli	htpX	zinc dependent endoprotease
Escherichia coli	zwf	NADP(+)-dependent glucose-6-phosphate dehydrogenase
Escherichia coli	pykA	pyruvate kinase II
Escherichia coli	flhA	flagellar biosynthesis protein FlhA
Escherichia coli	flhB	flagellar biosynthesis protein FlhB
Escherichia coli	fliE	flagellar basal-body protein FliE
Escherichia coli	fliF	flagellar basal-body MS-ring and collar protein
Escherichia coli	fliG	flagellar motor switch protein FliG
Escherichia coli	fliH	flagellar biosynthesis protein FliH
Escherichia coli	fliJ	flagellar biosynthesis protein FliJ
Escherichia coli	fliK	flagellar hook-length control protein
Escherichia coli	fliM	flagellar motor switch protein FliM
Escherichia coli	fliN	flagellar motor switch protein FliN
Escherichia coli	fliP	flagellar biosynthesis protein FliP
Escherichia coli	fliQ	flagellar biosynthesis protein FliQ
Escherichia coli	fliR	flagellar biosynthesis protein FliR
Escherichia coli	sbcB	exodeoxyribonuclease I
Escherichia coli	hisG	ATP phosphoribosyltransferase
Escherichia coli	hisD	histidinal/histidinol dehydrogenase
Escherichia coli	hisC	histidinol-phosphate aminotransferase
Escherichia coli	hisH	imidazole glycerol phosphate synthase subunit HisH
Escherichia coli	hisA	1-(5-phosphoribosyl)-5- (5-phosphoribosylamino)methylideneamino imidazole-4-carboxamide isomerase
Escherichia coli	hisF	imidazole glycerol phosphate synthase subunit HisF
Escherichia coli	hisI	putative bifunctional phosphoribosyl-AMP cyclohydrolase/phosphoribosyl-ATP pyrophosphatase
Escherichia coli	gnd	6-phosphogluconate dehydrogenase, decarboxylating
Escherichia coli	nfo	endonuclease IV
Escherichia coli	ftp	FAD:protein FMN transferase
Escherichia coli	yfaE	ferredoxin-like diferric-tyrosyl radical cofactor maintenance protein YfaE
Escherichia coli	elaB	tail anchored inner membrane protein
Escherichia coli	ackA	acetate kinase
Escherichia coli	pta	phosphate acetyltransferase
Escherichia coli	ubiX	flavin prenyltransferase
Escherichia coli	yfeH	putative solute:Na(+) symporter
Escherichia coli	cysK	O-acetylserine sulfhydrylase A
Escherichia coli	bamC	outer membrane protein assembly factor BamC
Escherichia coli	fdx	reduced ferredoxin
Escherichia coli	hscA	iron-sulfur cluster biosynthesis chaperone HscA
Escherichia coli	hscB	co-chaperone for Fe-S cluster biosynthesis
Escherichia coli	iscU	scaffold protein for iron-sulfur cluster assembly
Escherichia coli	clpB	ClpB chaperone
Escherichia coli	bamD	outer membrane protein assembly factor BamD
Escherichia coli	grpE	nucleotide exchange factor GrpE
Escherichia coli	yfjF	putative component of the Rsx system
Escherichia coli	luxS	S-ribosylhomocysteine lyase
Escherichia coli	rpoS	RNA polymerase, sigma S (sigma 38) factor
Escherichia coli	ftsB	cell division protein FtsB
Escherichia coli	cysC	adenylyl-sulfate kinase
Escherichia coli	cysN	sulfate adenylyltransferase subunit 1
Escherichia coli	cysD	sulfate adenylyltransferase subunit 2
Escherichia coli	cysH	phosphoadenosine phosphosulfate reductase
Escherichia coli	cysI	sulfite reductase, hemoprotein subunit
Escherichia coli	cysJ	sulfite reductase, flavoprotein subunit
Escherichia coli	argA	N-acetylglutamate synthase
Escherichia coli	ygdQ	UPF0053 inner membrane protein YgdQ
Escherichia coli	recJ	ssDNA-specific exonuclease RecJ
Escherichia coli	mscS	small conductance mechanosensitive channel MscS
Escherichia coli	cmtA	mannitol-specific PTS enzyme IICB component CmtA
Escherichia coli	endA	DNA-specific endonuclease I
Escherichia coli	trmI	tRNA m(7)G46 methyltransferase
Escherichia coli	mutY	adenine DNA glycosylase
Escherichia coli	yghA	NADP(+)-dependent aldehyde reductase
Escherichia coli	ribB	3,4-dihydroxy-2-butanone-4-phosphate synthase
Escherichia coli	bacA	undecaprenyl pyrophosphate phosphatase
Escherichia coli	alx	putative membrane-bound redox modulator Alx
Escherichia coli	argG	argininosuccinate synthetase
Escherichia coli	sspB	ClpXP protease specificity-enhancing factor
Escherichia coli	fkpA	peptidyl-prolyl cis-trans isomerase FkpA
Escherichia coli	tsgA	putative transporter TsgA
Escherichia coli	bioH	pimeloyl-acyl carrier protein methyl ester esterase
Escherichia coli	uspA	universal stress global stress response regulator
Escherichia coli	mtlD	mannitol-1-phosphate 5-dehydrogenase
Escherichia coli	cysE	serine acetyltransferase
Escherichia coli	grxC	glutaredoxin 3
Escherichia coli	mutM	DNA-formamidopyrimidine glycosylase
Escherichia coli	ilvA	threonine deaminase
Escherichia coli	rep	ATP-dependent DNA helicase Rep
Escherichia coli	hemD	uroporphyrinogen-III synthase
Escherichia coli	hemC	hydroxymethylbilane synthase
Escherichia coli	cyaY	frataxin CyaY
Escherichia coli	yigL	phosphosugar phosphatase YigL
Escherichia coli	tatB	twin arginine protein translocation system - TatB protein
Escherichia coli	tatC	twin arginine protein translocation system - TatC protein
Escherichia coli	mobA	molybdenum cofactor guanylyltransferase
Escherichia coli	polA	DNA polymerase I
Escherichia coli	fdhD	sulfurtransferase for molybdenum cofactor sulfuration
Escherichia coli	ftsN	cell division protein FtsN
Escherichia coli	priA	primosome factor N'
Escherichia coli	metB	O-succinylhomoserine(thiol)-lyase/O-succinylhomoserine lyase
Escherichia coli	argE	acetylornithine deacetylase
Escherichia coli	argC	N-acetylglutamylphosphate reductase
Escherichia coli	argB	acetylglutamate kinase
Escherichia coli	argH	argininosuccinate lyase
Escherichia coli	hemE	uroporphyrinogen decarboxylase
Escherichia coli	metA	homoserine O-succinyltransferase
Escherichia coli	cutA	copper binding protein CutA
Escherichia coli	mscM	miniconductance mechanosensitive channel MscM
Escherichia coli	nnr	NAD(P)HX epimerase/NAD(P)HX dehydratase
Escherichia coli	hflX	ribosome rescue factor HflX
Escherichia coli	cysQ	3'(2'),5'-bisphosphate nucleotidase
Escherichia coli	tamB	translocation and assembly module subunit TamB
Escherichia coli	dnaT	primosomal protein DnaT
Escherichia coli	rimI	ribosomal-protein-S18-alanine N-acetyltransferase
Escherichia coli	prfC	peptide chain release factor RF3
Escherichia coli	deoB	phosphopentomutase
Escherichia coli	deoD	purine nucleoside phosphorylase
Escherichia coli	radA	DNA recombination protein
Escherichia coli	talB	transaldolase B
Escherichia coli	folA	dihydrofolate reductase
Escherichia coli	leuC	3-isopropylmalate dehydratase subunit LeuC
Escherichia coli	leuB	3-isopropylmalate dehydrogenase
Escherichia coli	leuO	DNA-binding transcriptional dual regulator LeuO
Escherichia coli	ftsI	peptidoglycan DD-transpeptidase FtsI
Escherichia coli	lpd	lipoamide dehydrogenase
Escherichia coli	yadV	putative fimbrial chaperone YadV
Escherichia coli	degP	periplasmic serine endoprotease DegP
Escherichia coli	afuC	CP4-6 prophage; ABC transporter ATP-binding protein AfuC
Escherichia coli	yagA	CP4-6 prophage; integrase core domain-containing protein YagA
Escherichia coli	yagG	putative D-xylonate transporter YagG
Escherichia coli	xynR	CP4-6 prophage; DNA-binding transcriptional repressor XynR
Escherichia coli	argF	CP4-6 prophage; ornithine carbamoyltransferase ArgF
Escherichia coli	betB	betaine aldehyde dehydrogenase
Escherichia coli	acrB	multidrug efflux pump RND permease AcrB
Escherichia coli	ahpC	alkyl hydroperoxide reductase, AhpC component
Escherichia coli	cspE	transcription antiterminator and regulator of RNA stability
Escherichia coli	tatE	twin arginine protein translocation system - TatE protein
Escherichia coli	dacA	D-alanyl-D-alanine carboxypeptidase DacA
Escherichia coli	gltL	glutamate/aspartate ABC transporter ATP binding subunit
Escherichia coli	aroG	3-deoxy-7-phosphoheptulonate synthase, Phe-sensitive
Escherichia coli	gsiA	glutathione ABC transporter ATP binding subunit GsiA
Escherichia coli	ycaN	putative LysR-type transcriptional regulator YcaN
Escherichia coli	oppA	oligopeptide ABC transporter periplasmic binding protein
Escherichia coli	trpD	anthranilate synthase subunit TrpD
Escherichia coli	pdeR	cyclic di-GMP phosphodiesterase PdeR
Escherichia coli	abgA	p-aminobenzoyl-glutamate hydrolase subunit A
Escherichia coli	dgcM	diguanylate cyclase DgcM
Escherichia coli	trg	methyl-accepting chemotaxis protein Trg
Escherichia coli	lsrA	Autoinducer-2 ABC transporter ATP binding subunit
Escherichia coli	dtpA	dipeptide/tripeptide:H(+) symporter DtpA
Escherichia coli	sufA	iron-sulfur cluster insertion protein SufA
Escherichia coli	btuC	vitamin B12 ABC transporter membrane subunit
Escherichia coli	ydjI	putative aldolase YdjI
Escherichia coli	gapA	glyceraldehyde-3-phosphate dehydrogenase A
Escherichia coli	yoaE	putative inner membrane protein
Escherichia coli	fliI	flagellum-specific ATP synthase FliI
Escherichia coli	mdtB	multidrug efflux pump RND permease subunit MdtB
Escherichia coli	yfaV	putative transporter YfaV
Escherichia coli	amiA	N-acetylmuramoyl-L-alanine amidase A
Escherichia coli	tktB	transketolase 2
Escherichia coli	araE	arabinose:H(+) symporter
Escherichia coli	tdcF	putative enamine/imine deaminase
Escherichia coli	yhcN	DUF1471 domain-containing stress-induced protein YhcN
Escherichia coli	fusA	elongation factor G
Escherichia coli	cysG	siroheme synthase
Escherichia coli	dnaB	replicative DNA helicase
Escherichia coli	ssb	ssDNA-binding protein
Escherichia coli	yfcU	putative outer membrane usher protein
Escherichia coli	yedS	putative outer membrane protein
Escherichia coli	ycjV	putative ABC transporter ATP-binding protein
Escherichia coli	ypaA	protein YpaA
Escherichia coli	ilvG	acetolactate synthase II subunit IlvG, N-terminal fragment (pseudogene)

## Sheet: TableS4
Supplementary Table S4. List of species and accession numbers used for phylogenetic analysis of thimine biosynthesis genes.
Gene Symbol	Species name	Accession no
ThiC	Baumannia cicadellinicola	AIN46936.1
	Citrobacter freundii CFNIH1	WP_038636137.1
	Cronobacter turicensis z3032	WP_012814952.1
	Dickeya dadantii Ech586	WP_012882980.1
	Edwardsiella ictaluri 93-146	WP_015869636.1
	Enterobacter cloacae ATCC 13047	WP_013095012.1
	Erwinia amylovora ATCC 49946	CBJ44915.1
	Escherichia coli str. K-12	AAC76968.1
	Pantoea ananatis LMG 5342	CCF11599.1
	Pectobacterium atrosepticum SCRI1043	WP_086935238.1
	Photorhabdus asymbiotica	WP_012776585.1
	Proteus mirabilis HI4320	WP_004246916.1
	Pseudomonas aeruginosa PAO1	NP_253660.1
	Rahnella sp. Y9602	ADW75714.1
	Salmonella Typhimurium LT2	AAL22992.1
	Serratia proteamaculans 568	WP_153858777.1
	Vibrio cholera	WP_000071109.1
	Wigglesworthia glossinidia	WP_011070311.1
	Xanthomonas citri pv.citri str.306	WP_011052285.1
	Xenorhabdus bovienii SS-2004	WP_012990310.1
	Yersinia pestis CO92	YP_002348619.1
ThiD	Baumannia cicadellinicola	AIN47573.1
	Citrobacter freundii CFNIH1	WP_038641913.1
	Dickeya dadantii Ech586	WP_012885655.1
	Edwardsiella ictaluri 93-146	WP_035610390.1
	Enterobacter cloacae ATCC 13047	WP_013097912.1
	Erwinia amylovora ATCC 49946	CBJ46866.1
	Haemophilus influenzae RdKW20	WP_005693748.1
	Pantoea ananatis LMG 5342	CCF08951.1
	Pasteurella multocida ATCC 43137	AIN49601.1
	Pectobacterium atrosepticum SCRI1043	WP_011094717.1
	Photorhabdus asymbiotica	WP_015833898.1
	Proteus mirabilis HI4320	WP_004248297.1
	Pseudomonas aeruginosa PAO1	NP_252664.1
	Serratia proteamaculans 568	WP_153859407.1
	Xanthomonas citri pv.citri str.306	WP_040107608.1
	Yersinia pestis CO92	YP_002347795.1
	Salmonella Typhimurium LT2	AAL21049.1
	Escherichia coli str. K-12	AAC75164.1
	Xenorhabdus bovienii SS-2004	WP_038198997.1
	Vibrio cholera	WP_000022744.1
ThiE	Baumannia cicadellinicola	AIN46937.1
	Citrobacter freundii CFNIH1	WP_038636134.1
	Dickeya dadantii Ech586	WP_012882979.1
	Edwardsiella ictaluri 93-146	WP_015869635.1
	Enterobacter cloacae ATCC 13047	WP_013095011.1
	Erwinia amylovora ATCC 49946	CBJ44914.1
	Escherichia coli str. K-12	AAC76967.1
	Pantoea ananatis LMG 5342	CCF11600.1
	Pectobacterium atrosepticum SCRI1043	WP_011091869.1
	Photorhabdus asymbiotica	WP_012776584.1
	Proteus mirabilis HI4320	WP_004249137.1
	Pseudomonas aeruginosa PAO1	NP_252665.1
	Salmonella Typhimurium LT2	AAL22991.1
	Serratia proteamaculans 568	WP_153858776.1
	Xenorhabdus bovienii SS-2004	WP_012990311.1
	Yersinia pestis CO92	YP_002348620.1
	Pasteurella multocida ATCC 43137	AIN49625.1
ThiF	Baumannia cicadellinicola	AIN46938.1
	Citrobacter freundii CFNIH1	WP_038636131.1
	Cronobacter turicensis z3032	AWP_041923098.1
	Dickeya dadantii Ech586	WP_012882978.1
	Enterobacter cloacae ATCC 13047	WP_013095010.1
	Escherichia coli str. K-12	AAC76966.2
	Klebsiella pneumoniae HS11286	AEW58909.1
	Pasteurella multocida ATCC 43137	AIN49572.1
	Pectobacterium atrosepticum SCRI1043	WP_011091868.1
	Photorhabdus asymbiotica	WP_012776583.1
	Proteus mirabilis HI4320	WP_012368505.1
	Rahnella sp. Y9602	ADW72469.1
	Salmonella Typhimurium LT2	AAL22990.1
	Vibrio cholera	WP_000954515.1
	Xenorhabdus bovienii SS-2004	WP_012990312.1
	Yersinia pestis CO92	YP_002348621.1
	Pantoea ananatis LMG 5342 Plasmid	CCF12044.1
	Erwinia amylovora ATCC 49946 Plasmid	CBJ48175.1
ThiI	Baumannia cicadellinicola	AIN47190.1
	Blochmannia floridanus	WP_011126519.1
	Blochmannia pennsylvanicus str. BPEN	AAZ40877.1
	Citrobacter freundii CFNIH1	WP_038638226.1
	Cronobacter turicensis z3032	WP_012815526.1
	Dickeya dadantii Ech586	WP_012883746.1
	Edwardsiella ictaluri 93-146	WP_015870457.1
	Enterobacter cloacae ATCC 13047	WP_013095844.1
	Erwinia amylovora ATCC 49946	CBJ45651.1
	Escherichia coli str. K-12	AAC73526.1
	Klebsiella pneumoniae HS11286	AEW59813.1
	Pasteurella multocida ATCC 43137	AIN49746.1
	Pectobacterium atrosepticum SCRI1043	WP_011092728.1
	Photorhabdus asymbiotica	WP_015835554.1
	Proteus mirabilis HI4320	WP_004245118.1
	Pseudomonas aeruginosa PAO1	NP_253805.1
	Rahnella sp. Y9602	ADW74963.1
	Serratia proteamaculans 568	WP_153857829.1
	Sodalis glossinidius str. 'morsitans'	BAE73934.1
	Vibrio cholera	WP_000668918.1
	Xenorhabdus bovienii SS-2004	WP_012988158.1
	Yersinia pestis CO92	YP_002348078.1
ThiL	Baumannia cicadellinicola	AIN47525.1
	Buchnera aphidicola str. APS	BAB13157.1
	Citrobacter freundii CFNIH1	WP_038638205.1
	Dickeya dadantii Ech586	WP_012883741.1
	Edwardsiella ictaluri 93-146	WP_015870452.1
	Enterobacter cloacae ATCC 13047	WP_013095840.1
	Erwinia amylovora ATCC 49946	CBJ45646.1
	Escherichia coli str. K-12	AAC73520.1
	Haemophilus influenzae RdKW20	WP_005694465.1
	Hamiltonella defensa 5AT	WP_015874278.1
	Pantoea ananatis LMG 5342	CCF10721.1
	Pasteurella multocida ATCC 43137	AIN48518.1
	Pectobacterium atrosepticum SCRI1043	WP_011092723.1
	Photorhabdus asymbiotica	WP_015835599.1
	Proteus mirabilis HI4320	WP_012367469.1
	Pseudomonas aeruginosa PAO1	NP_252740.1
	Salmonella Typhimurium LT2	AAL19373.1
	Serratia proteamaculans 568	WP_153857834.1
	Sodalis glossinidius str. 'morsitans'	BAE73929.1
	Vibrio cholera	WP_001918806.1
	Xanthomonas citri pv.citri str.306	WP_011050515.1
	Xenorhabdus bovienii SS-2004	WP_012988171.1
	Yersinia pestis CO92	YP_002348085.1
ThiS	Baumannia cicadellinicola	AIN46939.1
	Citrobacter freundii CFNIH1	WP_001166833.1
	Cronobacter turicensis z3032	WP_012814949.1
	Dickeya dadantii Ech586	WP_012883696.1
	Enterobacter cloacae ATCC 13047	WP_013095009.1
	Escherichia coli str. K-12	AAT48237.1
	Klebsiella pneumoniae HS11286	AEW58908.1
	Pectobacterium atrosepticum SCRI1043	WP_011091867.1
	Photorhabdus asymbiotica	WP_012776582.1
	Proteus mirabilis HI4320	WP_004250087.1
	Pseudomonas aeruginosa PAO1	NP_249071.1
	Rahnella sp. Y9602	ADW75717.1
	Serratia proteamaculans 568	WP_153858774.1
	Vibrio cholera	WP_001884245.1
	Wigglesworthia glossinidia	WP_041943721.1
	Xanthomonas citri pv.citri str.306	WP_003487182.1
	Xenorhabdus bovienii SS-2004	WP_012990313.1
	Yersinia pestis CO92	YP_008853948.1
	Pantoea ananatis LMG 5342 Plasmid	CCF12046.1
	Erwinia amylovora ATCC 49946 Plasmid	CBJ48177.1
ThiG	Baumannia cicadellinicola	AIN46940.1
	Enterobacter cloacae ATCC 13047	WP_013095008.1
	Escherichia coli str. K-12	AAC76965.2
	Pseudomonas aeruginosa PAO1	NP_249072.1
	Salmonella Typhimurium LT2	AAL22988.1
	Yersinia pestis CO92	YP_002348622.1
	Pantoea ananatis LMG 5342 Plasmid	CCF12045.1
	Erwinia amylovora ATCC 49946 Plasmid	CBJ48176.1

## Sheet: TableS5
Supplementary Table S5. Positively selected genes in the Benitsuchiphilus lineage detected by branch-site model
Benitsuchiphilus tojoi Gene ID	Gene Product Name	P-value	lfdr
OKENMEPA_00012	ATP synthase subunit beta	0	0
OKENMEPA_00622	tRNA(Ile)-lysidine synthase	0	0
OKENMEPA_00037	Alanine--tRNA ligase	0	0
OKENMEPA_00521	Leucine--tRNA ligase	0	0
OKENMEPA_00029	RecBCD enzyme subunit RecC	3e-06	6.94118e-05
OKENMEPA_00150	Adenylosuccinate synthetase	3e-06	6.94118e-05
OKENMEPA_00110	Glycine--tRNA ligase beta subunit	4e-06	7.93277e-05
OKENMEPA_00088	Membrane protein insertase YidC	6e-06	0.000104118
OKENMEPA_00400	Ribosomal RNA small subunit methyltransferase A	3e-05	0.000462745
OKENMEPA_00639	DNA ligase	4.2e-05	0.00050902
OKENMEPA_00256	DNA polymerase III subunit delta'	4.4e-05	0.00050902
OKENMEPA_00594	Transcription elongation factor GreA	4.3e-05	0.00050902
OKENMEPA_00178	Bifunctional protein FolD protein	5.2e-05	0.000555294
OKENMEPA_00028	RecBCD enzyme subunit RecB	7.6e-05	0.000753613
OKENMEPA_00358	Signal peptidase I	8.7e-05	0.000805176
OKENMEPA_00561	Valine--tRNA ligase	0.000154	0.00133618
OKENMEPA_00389	Chaperone protein DnaJ	0.00026	0.00212318
OKENMEPA_00305	DNA gyrase subunit A	0.000328	0.00239653
OKENMEPA_00372	Serine--tRNA ligase	0.000324	0.00239653
OKENMEPA_00595	GTPase ObgE/CgtA	0.000818	0.00567788
OKENMEPA_00410	UDP-N-acetylmuramate--L-alanine ligase	0.001159	0.00766174
OKENMEPA_00598	UDP-N-acetylglucosamine 1-carboxyvinyltransferase	0.001307	0.00824738
OKENMEPA_00413	Protein translocase subunit SecA	0.003135	0.017433
OKENMEPA_00408	UDP-N-acetylmuramoylalanine--D-glutamate ligase	0.003265	0.017433
OKENMEPA_00101	Fructose-bisphosphate aldolase class 2	0.003229	0.017433
OKENMEPA_00367	Replicative DNA helicase	0.00302	0.017433
OKENMEPA_00535	DNA primase	0.004099	0.0189679
OKENMEPA_00406	UDP-N-acetylmuramoyl-tripeptide--D-alanyl-D-alanine ligase	0.004082	0.0189679
OKENMEPA_00027	RecBCD enzyme subunit RecD	0.003765	0.0189679
OKENMEPA_00473	Tryptophan--tRNA ligase	0.003853	0.0189679
OKENMEPA_00134	hypothetical protein	0.00554	0.0248091
OKENMEPA_00363	NAD kinase	0.005864	0.024984
OKENMEPA_00301	6,7-dimethyl-8-ribityllumazine synthase 2	0.005939	0.024984
OKENMEPA_00405	UDP-N-acetylmuramoyl-L-alanyl-D-glutamate--2,6-diaminopimelate ligase	0.0068	0.0277647
OKENMEPA_00261	Malonyl CoA-acyl carrier protein transacylase	0.008143	0.0314011
OKENMEPA_00021	CTP synthase	0.00813	0.0314011
OKENMEPA_00124	Signal recognition particle receptor FtsY	0.009184	0.0326912
OKENMEPA_00409	UDP-N-acetylglucosamine--N-acetylmuramyl-(pentapeptide) pyrophosphoryl-undecaprenol N-acetylglucosamine transferase	0.008804	0.0326912
OKENMEPA_00565	Glucose-6-phosphate isomerase	0.009087	0.0326912
OKENMEPA_00005	tRNA uridine 5-carboxymethylaminomethyl modification enzyme MnmG	0.010224	0.0354833
OKENMEPA_00392	Isoleucine--tRNA ligase	0.01087	0.0368052
OKENMEPA_00280	Glutamate--tRNA ligase	0.011574	0.0374081
OKENMEPA_00484	Cytochrome bo(3) ubiquinol oxidase subunit 2	0.011587	0.0374081
OKENMEPA_00553	Fe/S biogenesis protein NfuA	0.011869	0.0374476
OKENMEPA_00439	30S ribosomal protein S13	0.012925	0.0398732
OKENMEPA_00352	tRNA-specific adenosine deaminase	0.01445	0.0426809
OKENMEPA_00031	Prolipoprotein diacylglyceryl transferase	0.014381	0.0426809
OKENMEPA_00217	Arginine--tRNA ligase	0.015922	0.0460489
